# Supplementary material for: The oncogenic circular RNA circ_63706 is a potential therapeutic target in sonic hedgehog-subtype childhood medulloblastomas
Source: Acta Neuropathol Commun. 2023 Mar 10;11:38. doi: 10.1186/s40478-023-01521-0 (PMC10007801; doi:10.1186/s40478-023-01521-0)
Supplement: Supplementary file 2 — Additional file 2: Supplementary Methods. [file 40478_2023_1521_MOESM2_ESM.xlsx]

## Sheet: Sheet1
Name	Chrom	start	end	types	strand	gene_name
circ_71350	2	222220140	222232283	exon	-	PAX3
circ_51087	6	93356717	93358411	exon	-	EPHA7
circ_55605	9	71326960	71329277	intron	-	TRPM3
circ_78614	2	170852714	170854022	exon	+	GAD1
circ_39796	2	177816829	177840383	exon	-	PDE11A
circ_39796	2	177816829	177840383	exon	-	PDE11A
circ_42444	5	50399107	50411383	exon	-	EMB
circ_50345	4	182600924	182628889	exon	+	TENM3
circ_68037	1	61856030	61884408	exon	+	PATJ
circ_62407	5	145764931	145826200	exon	-	PRELID2
circ_76616	12	128414732	128415620	exon	+	TMEM132C
circ_44532	21	25954590	25982477	exon	-	APP
circ_66175	19	13599753	13600056	exon	-	CACNA1A
circ_42912	9	70827847	70864511	exon	-	TRPM3
circ_41600	4	42503450	42543986	exon	-	ATP8A1
circ_56467	3	89407269	89450370	exon	+	EPHA3
circ_30598	4	118105018	118114960	exon	+	NDST3
circ_64014	4	185523362	185525171	exon	-	PDLIM3
circ_45001	4	118105018	118143684	exon	+	NDST3
circ_4097	8	71299047	71334174	exon	-	EYA1
circ_66962	4	118088039	118143684	intron	+	NDST3
circ_9649	7	16216066	16278226	exon	-	CRPPA
circ_28243	5	65451475	65473952	exon	-	ADAMTS6
circ_63706	21	46349012	46349820	exon	+	PCNT
circ_1701	7	16258390	16278226	exon	-	CRPPA
circ_11342	6	25515675	25520337	exon	+	CARMIL1
circ_38659	8	71317552	71334174	exon	-	EYA1
circ_78110	4	118088039	118114960	intron	+	NDST3
circ_17346	2	199368605	199381820	exon	-	SATB2
circ_61423	18	21366027	21403994	exon	+	GREB1L
circ_30078	8	71269740	71334174	exon	-	EYA1
circ_40859	1	231795242	231818517	exon	+	TSNAX-DISC1
circ_40859	1	231795242	231818517	exon	+	DISC1
circ_32835	7	66127704	66134374	exon	+	AC068533.4
circ_32835	7	66127704	66134374	exon	+	CRCP
circ_60461	2	40428473	40430301	exon	-	SLC8A1
circ_62787	8	104093471	104148848	exon	+	RIMS2
circ_7624	6	64902113	64912743	exon	-	EYS
circ_68493	4	161455004	161510424	exon	-	FSTL5
circ_28884	6	65490594	65495993	exon	-	EYS
circ_3661	2	40428473	40430304	exon	-	SLC8A1
circ_30848	4	103656194	103658403	exon	-	TACR3
circ_13567	9	131436620	131439061	intergenic_region	+	Nan
circ_43076	9	131430090	131432794	intergenic_region	+	Nan
circ_30459	3	164193508	164196700	intergenic_region	-	Nan
circ_77823	4	161759411	161776074	exon	-	FSTL5
circ_21305	6	21668647	21743042	exon	+	CASC15
circ_72082	1	65913245	65918835	exon	+	PDE4B
circ_56936	10	102872448	102874661	exon	+	AS3MT
circ_56936	10	102872448	102874661	exon	+	BORCS7-ASMT
circ_29196	15	25039711	25042515	intron	+	SNHG14
circ_74145	5	59586329	59587024	intron	-	PDE4D
circ_77438	7	127242695	127243515	exon	-	GRM8
circ_33068	5	122391089	122403865	exon	+	SNCAIP
circ_52938	9	116651528	116651793	exon	-	ASTN2
circ_63166	8	52212079	52221793	exon	-	ST18
circ_61700	8	35375366	35376434	intron	+	UNC5D
circ_71440	10	71730469	71732375	exon	+	CDH23
circ_104	12	98773042	98801125	exon	-	ANKS1B
circ_65941	12	97492461	97561047	exon	+	RMST
circ_63542	12	112828301	112847842	exon	+	RPH3A
circ_39940	6	21668647	21802740	exon	+	CASC15
